# Supplementary material for: Insight into the Storage Mechanism of Sandwich-Like Molybdenum Disulphide/Carbon Nanofibers Composite in Aluminum-Ion Batteries
Source: Nanomaterials (Basel). 2024 Feb 28;14(5):442. doi: 10.3390/nano14050442 (PMC10934325; doi:10.3390/nano14050442)
Supplement: Supplementary file 1 [file nanomaterials-14-00442-s001.zip]

Archive with 1 entries (1 files):
- nanomaterials-2865955-supplementary.pdf
